# Supplementary material for: A novel panel of Drosophila TAFAZZIN mutants in distinct genetic backgrounds as a resource for therapeutic testing
Source: PLoS One. 2023 Sep 27;18(9):e0286380. doi: 10.1371/journal.pone.0286380 (PMC10529581; doi:10.1371/journal.pone.0286380)
Supplement: S2 Fig — Day 10 average endurance (red, n = 10 vials, 200 flies), climbing speed (blue, n = 100 flies) and mitochondrial RCR (green, n = 3 biological replicates) with NR supplementation. Two-way ANOVA + Tukey. *P<0.05, **P<0.01, ***P<0.001, ****P<0.0001. Despite the large separation of average RCR, the benefit provided to mitochondrial RCR by NR supplementation related to line 25208 showed a large degree of variation across repetitions in 2 of the 4 cohorts (25208 +NR and 25208 TAZ), therefore resulting in modest p-values or non-significant results: 25208 vs 25208 +NR: *P = 0.033, 25208 vs 25208 TAZ: P = 0.99, 25208 vs 25208 TAZ +NR: *P = 0.046, 25208 +NR vs 25208 TAZ: *P = 0.044, 25208 +NR vs 25208 TAZ +NR: P = 0.98, 25208 TAZ vs 25208 TAZ +NR: P = 0.062. (ZIP) [file pone.0286380.s002.zip]

Archive with 3 entries (3 files):
- S2_Fig (2).tif
- S2_Fig (3).tif
- S2_Fig.tif
